# Supplementary material for: The genomic landscape of lung cancer in never-smokers from the Women’s Health Initiative
Source: JCI Insight. 2024 Jul 25;9(17):e174643. doi: 10.1172/jci.insight.174643 (PMC11385083; doi:10.1172/jci.insight.174643)
Supplement: Supporting data values [file jciinsight-9-174643-s253.xlsx]

## Sheet: 1A
Figure 1A: Non-silent TMB
NS	LS	HS
1.52865	0.560895	6.20017
0.530577	0.939878	5.60895
1.80396	7.92121	0.621533
1.22292	0.621533	2.74384
1.27851	0.90956	2.13747
1.63983	1.7788	4.3914
1.12179	0.560895	1.44014
0.757966	4.14126	2.38002
0.651851	1.54625	3.95659
1.36434	1.751	11.0341
0.576055	0.591214	1.22791
1.27338	0.894401	2.48613
0.469939	0.712488	10.0355
1.94039	1.22292	6.76106
0.788285	1.11175	2.89543
2.91059	2.84995	1.57657
0.742807	0.879241	10.0506
0.985356	4.21429
2.55702	0.833763
1.50077	0.97278
1.09147
0.439621
1.12179
0.363824
1.06115
0.515417
0.560895
0.333505
0.651851
0.757966
1.57657
0.530577
0.52808
0.985356
0.621533
1.07631

## Sheet: 1B
Figure 1B: % C to A transversion
NS	LS	HS
15.6	13.5	46.6
12.2	12.2	20
8.2	14.3	19.5
4.7	42.5	16.9
17.6	16.4	36.5
26	7.7	51.7
7.3	5.4	54.1
9.1	26.6	40
10.3	8	56
7.9	7.8	50.7
11.8	11.9	6.1
14	8.3	36.4
32.6	9.8	40.4
14.6	13.6	32.2
9.7	16.3	38.9
16.7	9.8	30.8
12.1	0.7	34.4
15.9	49.1
18.3	11.9
21.3	11.1
14.7
14.7
5.7
10.5
8.5
10.8
13.9
3.4
11.4
20.4
6.7
8.3
16.7
4.3
15.3
7.1

## Sheet: 1C
Figure 1C: Non-silent TMB by Pack Years
Pack years	NS	LS	HS
0	1.52865
0	0.530577
0	1.80396
0	1.22292
0	1.27851
0	1.63983
0	1.12179
0	0.757966
0	0.651851
0	1.36434
0	0.576055
0	1.27338
0	0.469939
0	1.94039
0	0.788285
0	2.91059
0	0.742807
0	0.985356
0	2.55702
0	1.50077
0	1.09147
0	0.439621
0	1.12179
0	0.363824
0	1.06115
0	0.515417
0	0.560895
0	0.333505
0	0.651851
0	0.757966
0	1.57657
0	0.530577
0	0.52808
0	0.985356
0	0.621533
0	1.07631
0.0625		0.560895
0.3125		0.939878
0.3125		7.92121
0.3125		0.621533
0.3125		0.90956
0.375		1.7788
0.625		0.560895
0.875		4.14126
0.875		1.54625
0.875		1.751
1.875		0.591214
1.875		0.894401
1.875		0.712488
2.5		1.22292
3.125		1.11175
3.125		2.84995
3.5		0.879241
3.5		4.21429
3.5		0.833763
3.5		0.97278
22.5			6.20017
22.5			5.60895
35			0.621533
35			2.74384
35			2.13747
35			4.3914
35			1.44014
37.5			2.38002
37.5			3.95659
45			11.0341
45			1.22791
50			2.48613
52.5			10.0355
67.5			6.76106
67.5			2.89543
67.5			1.57657
87.5			10.0506

## Sheet: 1D
Figure 1D: % C to A transversions by Pack Years
Pack years	NS	LS	HS
0	15.6
0	12.2
0	8.2
0	4.7
0	17.6
0	26
0	7.3
0	9.1
0	10.3
0	7.9
0	11.8
0	14
0	32.6
0	14.6
0	9.7
0	16.7
0	12.1
0	15.9
0	18.3
0	21.3
0	14.7
0	14.7
0	5.7
0	10.5
0	8.5
0	10.8
0	13.9
0	3.4
0	11.4
0	20.4
0	6.7
0	8.3
0	16.7
0	4.3
0	15.3
0	7.1
0.0625		13.5
0.3125		12.2
0.3125		14.3
0.3125		42.5
0.3125		16.4
0.375		7.7
0.625		5.4
0.875		26.6
0.875		8
0.875		7.8
1.875		11.9
1.875		8.3
1.875		9.8
2.5		13.6
3.125		16.3
3.125		9.8
3.5		0.7
3.5		49.1
3.5		11.9
3.5		11.1
22.5			46.6
22.5			20
35			19.5
35			16.9
35			36.5
35			51.7
35			54.1
37.5			40
37.5			56
45			50.7
45			6.1
50			36.4
52.5			40.4
67.5			32.2
67.5			38.9
67.5			30.8
87.5			34.4

## Sheet: 1E
Figure 1E: Prevalence of canonical driver oncogenes
	NS/LS	HS
EGFR	29	1
KRAS	7	9
ERBB2	3	1
MET	8	0
RIT1	0	1
Oncogene negative	9	5

## Sheet: 1F
Figure 1F: Oncoplot of genes commonly mutated in LUAD as observed in WHI cohort
Tumor ID	Oncogene driver/ Oncogene negative	Gene	Canonical/ Variants of unknown significance (VUS)	Method mutation was detected using	NS-TMB	Pack-years	Smoking_status	SNV's and Indel
AHB_LC_1	EGFR	EGFR	Canonical	Custom WES	1.12179	0	NS	Missense
AHB_LC_11	EGFR	EGFR	Canonical	Custom WES	0.621533	35	HS	Indel
AHB_LC_19	EGFR	EGFR	Canonical	Custom WES	0.757966	0	NS	Missense
AHB_LC_23	EGFR	EGFR	Canonical	Custom WES	0.651851	0	NS	Missense
AHB_LC_27	EGFR	EGFR	Canonical	WGS	0.97278	3.5	LS	Indel
AHB_LC_28	EGFR	EGFR	Canonical	Custom WES	0.939878	0.3125	LS	Indel
AHB_LC_29	EGFR	EGFR	Canonical	Custom WES	4.14126	0.875	LS	Indel
AHB_LC_3	EGFR	EGFR	Canonical	Custom WES	1.36434	0	NS	Missense
AHB_LC_35	EGFR	EGFR	Canonical	Custom WES	0.333505	0	NS	Indel
AHB_LC_38	EGFR	EGFR	Canonical	Custom WES	0.651851	0	NS	Indel
AHB_LC_39	EGFR	EGFR	Canonical	AmpliSeq	1.11175	3.125		Indel
AHB_LC_40	EGFR	EGFR	Canonical	Custom WES	0.576055	0	NS	Indel
AHB_LC_5	EGFR	EGFR	Canonical	Custom WES	1.27338	0	NS	Indel
AHB_LC_53	EGFR	EGFR	Canonical	Custom WES	0.833763	3.5	LS	Indel
AHB_LC_55	EGFR	EGFR	Canonical	Custom WES	0.621533	0	NS	Indel
AHB_LC_58	EGFR	EGFR	Canonical	Custom WES	1.22292	2.5	LS	Indel
AHB_LC_59	EGFR	EGFR	Canonical	Custom WES	0.469939	0	NS	Missense
AHB_LC_6	EGFR	EGFR	Canonical	Custom WES	0.894401	1.875	LS	Missense
AHB_LC_61	EGFR	EGFR	Canonical	Custom WES	0.712488	1.875	LS	Indel
AHB_LC_62	EGFR	EGFR	Canonical	Custom WES	1.751	0.875	LS	Missense
AHB_LC_63	EGFR	EGFR	Canonical	Custom WES	1.94039	0	NS	Indel
AHB_LC_64	EGFR	EGFR	Canonical	Custom WES	4.21429	3.5	LS	Missense
AHB_LC_67	EGFR	EGFR	Canonical	Custom WES	0.788285	0	NS	Missense
AHB_LC_68	EGFR	EGFR	Canonical	Custom WES	1.54625	0.875	LS	Indel
AHB_LC_69	EGFR	EGFR	Canonical	Custom WES	1.7788	0.375	LS	Missense
AHB_LC_70	EGFR	EGFR	Canonical	Custom WES	2.91059	0	NS	Indel
AHB_LC_71	EGFR	EGFR	Canonical	Custom WES	0.621533	0.3125	LS	Missense
AHB_LC_73	EGFR	EGFR	Canonical	Custom WES	1.52865	0	NS	Indel
AHB_LC_8	EGFR	EGFR	Canonical	Custom WES	0.757966	0	NS	Indel
AHB_LC_8	EGFR	EGFR	Canonical	Custom WES	0.757966	0	NS	Missense
AHB_LC_62	EGFR	TP53	Canonical	Custom WES	1.751	0.875	LS	Indel
AHB_LC_1	EGFR	TP53	Canonical	Custom WES	1.12179	0	NS	Missense
AHB_LC_3	EGFR	TP53	Canonical	Custom WES	1.36434	0	NS	Missense
AHB_LC_5	EGFR	TP53	Canonical	Custom WES	1.27338	0	NS	Missense
AHB_LC_63	EGFR	TP53	Canonical	Custom WES	1.94039	0	NS	Missense
AHB_LC_69	EGFR	TP53	Canonical	Custom WES	1.7788	0.375	LS	Missense
AHB_LC_8	EGFR	TP53	Canonical	Custom WES	0.757966	0	NS	Missense
AHB_LC_3	EGFR	TP53	Canonical	Custom WES	1.36434	0	NS	Nonsense
AHB_LC_9	EGFR	TP53	Canonical	Custom WES	0.742807	0	NS	Nonsense
AHB_LC_9	EGFR	EGFR	Canonical	Custom WES	0.742807	0	NS	Indel
AHB_LC_37	ERBB2	MGA	Canonical	Custom WES	1.22791	45	HS	Indel
AHB_LC_48	ERBB2	TP53	Canonical	Custom WES	1.57657	0	NS	Indel
AHB_LC_25	ERBB2	TP53	Canonical	Custom WES	1.22292	0	NS	Nonsense
AHB_LC_25	ERBB2	ERBB2	Canonical	Custom WES	1.22292	0	NS	Indel
AHB_LC_48	ERBB2	ERBB2	Canonical	Custom WES	1.57657	0	NS	Indel
AHB_LC_56	ERBB2	ERBB2	Canonical	Custom WES	1.27851	0	NS	Indel
AHB_LC_37	ERBB2	ERBB2	Canonical	Custom WES	1.22791	45	HS	Missense
AHB_LC_12	KRAS	KRAS	Canonical	Custom WES	2.74384	35	HS	Missense
AHB_LC_14	KRAS	KRAS	Canonical	Custom WES	2.89543	67.5	HS	Missense
AHB_LC_15	KRAS	KRAS	Canonical	Custom WES	2.13747	35	HS	Missense
AHB_LC_16	KRAS	KRAS	Canonical	Custom WES	10.0506	87.5	HS	Missense
AHB_LC_2	KRAS	KRAS	Canonical	Custom WES	6.76106	67.5	HS	Missense
AHB_LC_31	KRAS	KRAS	Canonical	Custom WES	1.07631	0	NS	Missense
AHB_LC_33	KRAS	KRAS	Canonical	Custom WES	4.3914	35	HS	Missense
AHB_LC_34	KRAS	KRAS	Canonical	AmpliSeq	1.06115	0	NS	Missense
AHB_LC_36	KRAS	KRAS	Canonical	Custom WES	0.90956	0.3125	LS	Missense
AHB_LC_42	KRAS	KRAS	Canonical	Custom WES	0.530577	0	NS	Missense
AHB_LC_43	KRAS	KRAS	Canonical	Custom WES	5.60895	22.5	HS	Missense
AHB_LC_51	KRAS	KRAS	Canonical	Custom WES	1.44014	35	HS	Missense
AHB_LC_52	KRAS	KRAS	Canonical	Custom WES	2.38002	37.5	HS	Missense
AHB_LC_66	KRAS	KRAS	Canonical	Custom WES	7.92121	0.3125	LS	Missense
AHB_LC_72	KRAS	KRAS	Canonical	Custom WES	0.985356	0	NS	Missense
AHB_LC_72	KRAS	KRAS	Canonical	Custom WES	0.985356	0	NS	Missense
AHB_LC_74	KRAS	KRAS	Canonical	Custom WES	0.52808	0	NS	Missense
AHB_LC_52	KRAS	MGA	Canonical	Custom WES	2.38002	37.5	HS	Indel
AHB_LC_15	KRAS	MGA	Canonical	Custom WES	2.13747	35	HS	Missense
AHB_LC_2	KRAS	MGA	Canonical	Custom WES	6.76106	67.5	HS	Nonsense
AHB_LC_51	KRAS	MGA	Canonical	Custom WES	1.44014	35	HS	Nonsense
AHB_LC_51	KRAS	MGA	Canonical	Custom WES	1.44014	35	HS	Nonsense
AHB_LC_42	KRAS	STK11	Canonical	Custom WES	0.530577	0	NS	Indel
AHB_LC_33	KRAS	STK11	Canonical	Custom WES	4.3914	35	HS	Splice disrupting
AHB_LC_52	KRAS	STK11	Canonical	Custom WES	2.38002	37.5	HS	Splice disrupting
AHB_LC_66	KRAS	TP53	Canonical	Custom WES	7.92121	0.3125	LS	Indel
AHB_LC_72	KRAS	TP53	Canonical	Custom WES	0.985356	0	NS	Indel
AHB_LC_12	KRAS	TP53	Canonical	Custom WES	2.74384	35	HS	Nonsense
AHB_LC_43	KRAS	TP53	Canonical	Custom WES	5.60895	22.5	HS	Nonsense
AHB_LC_65	MET	MET	Canonical	Custom WES	1.80396	0	NS	Splice disrupting
AHB_LC_60	MET	MET	Canonical	Custom WES	0.439621	0	NS	Splice disrupting
AHB_LC_32	MET	MET	Canonical	Custom WES	1.50077	0	NS	Splice disrupting
AHB_LC_7	MET	MET	Canonical	Custom WES	0.879241	3.5	LS	Splice disrupting
AHB_LC_75	MET	MET	Canonical	Custom WES	0.560895	0	NS	Splice disrupting
AHB_LC_47	MET	MET	Canonical	Custom WES	1.09147	0	NS	Missense
AHB_LC_10	MET	MET	Canonical	Custom WES	2.55702	0	NS	Splice disrupting
AHB_LC_49	MET	MET	Canonical	Custom WES	0.530577	0	NS	Splice disrupting
AHB_LC_22	ON	MGA	VUS	Custom WES	10.0355	52.5	HS	Missense
AHB_LC_20	ON	MGA	Canonical	Custom WES	3.95659	37.5	HS	Missense
AHB_LC_20	ON	STK11	Canonical	Custom WES	3.95659	37.5	HS	Missense
AHB_LC_4	ON	STK11	Canonical	Custom WES	6.20017	22.5	HS	Indel
AHB_LC_20	ON	STK11	Canonical	Custom WES	3.95659	37.5	HS	Missense
AHB_LC_13	ON	TP53	Canonical	Custom WES	0.560895	0.0625	LS	Indel
AHB_LC_22	ON	TP53	Canonical	Custom WES	10.0355	52.5	HS	Missense
AHB_LC_4	ON	TP53	Canonical	Custom WES	6.20017	22.5	HS	Missense
AHB_LC_44	ON	TP53	Canonical	Custom WES	0.515417	0	NS	Missense
AHB_LC_46	ON	TP53	Canonical	Custom WES	0.985356	0	NS	Missense
AHB_LC_21	ON	TP53	Canonical	Custom WES	1.12179	0	NS	Nonsense
AHB_LC_30	ON	TP53	Canonical	Custom WES	11.0341	45	HS	Nonsense
AHB_LC_18	ON				1.63983	0	NS
AHB_LC_26	ON				0.363824	0	NS
AHB_LC_45	ON				0.560895	0.625	LS
AHB_LC_50	ON				0.591214	1.875	LS
AHB_LC_24	ON				2.84995	3.125	LS
AHB_LC_54	ON				1.57657	67.5	HS
AHB_LC_57	RIT1	MGA	Canonical	Custom WES	2.48613	50	HS	Nonsense
AHB_LC_57	RIT1	RIT1	Canonical	Custom WES	2.48613	50	HS	Missense
AHB_LC_57	RIT1	STK11	Canonical	Custom WES	2.48613	50	HS	Missense

## Sheet: 1G
Figure 1G: % of EGFR mutant samples
	# mutant (canonical)	# does not have canonical mutation	total
NS/LS	29	27	56
HS	1	16	17
	% mutant (canonical)	% without canonical mutation
NS/LS	0.517857	0.482143
HS	0.0588235	0.941176

## Sheet: 1H
Figure 1H: % of KRAS mutant samples
	# mutant (canonical)	# does not have canonical mutation	total
NS/LS	7	49	56
HS	9	8	17
	% mutant (canonical)	% without canonical mutation
NS/LS	0.125	0.875
HS	0.529412	0.470588

## Sheet: 1I
Figure 1I: % of MGA mutant samples
	# mutant (all)	# does not have mutation	total
NS/LS	0	56	56
HS	8	9	17
	% mutant (all)	% without mutation
NS/LS	0	1
HS	0.470588	0.529412

## Sheet: 1J
Figure 1J: % of MET-mutant samples
	# mutant (all)	# does not have mutation	total
NS/LS	8	48	56
HS	0	17	17
	% mutant (all)	% without mutation
NS/LS	0.142857	0.857143
HS	0	1

[truncated: 95 more sheets: 1K, 2A and 2B, 2C, 2D, 2E, 2F, 2G, 3A, 3B, 3C, 3D, 3E, 3F, 3G, 3H, 3I, 3J, 3K, 3L, 4A …]
